# Supplementary material for: Volatile Fingerprint and Differences in Volatile Compounds of Different Foxtail Millet (Setaria italica Beauv.) Varieties
Source: Foods. 2023 Nov 27;12(23):4273. doi: 10.3390/foods12234273 (PMC10705982; doi:10.3390/foods12234273)
Supplement: Supplementary file 1 [file foods-12-04273-s001.zip]

Archive with 1 entries (1 files):
- foods-2677382-supplementary.pdf
